# Supplementary material for: Longitudinal Analysis of Serum Autoantibody-Reactivities in Patients with Primary Open Angle Glaucoma and Optic Disc Hemorrhage
Source: PLoS One. 2016 Dec 28;11(12):e0166813. doi: 10.1371/journal.pone.0166813 (PMC5193360; doi:10.1371/journal.pone.0166813)
Supplement: S1 Table — (XLSX) [file pone.0166813.s001.xlsx]

## Sheet: Tabelle1
Sample ID	Patient ID	Group	Time points [weeks]	anti-AP1M1 Ab Level	anti-SPSB3 Ab Level
25695	8438	POAG	0	9660.75	28627.4
25696	8438	POAG	12	13089	17464
25697	8439	POAG	0	6358.66	13608.4
25698	8439	POAG	12	9609.78	18736.8
25699	8440	POAG	0	16225.9	12107.5
25700	8440	POAG	12	20265.3	18292.1
25701	8441	POAG	0	7684.97	20798.3
25702	8441	POAG	12	10373.9	23655.1
25703	8442	POAG	0	12959.9	30682.1
25704	8442	POAG	12	7384.16	28243.1
25705	8443	POAG	0	12629.7	52000.9
25706	8443	POAG	12	5630.01	23122.6
25708	8445	POAG	0	5831.89	22848.1
25709	8445	POAG	12	6433.34	15462
25710	8446	POAG	0	7898.06	8721.39
25711	8446	POAG	12	10184.7	5806.61
25712	8447	POAG	0	12874.2	33158.6
25713	8447	POAG	12	11366.3	17990.7
25714	8448	POAG	0	10819.2	20724.4
25715	8448	POAG	12	13816.9	28743.7
25716	8449	POAG	0	9666.6	35479.1
25717	8449	POAG	12	7053.81	37794.9
25718	8450	POAG	0	16768.3	17313.5
25719	8450	POAG	12	16476	23559.4
25720	8451	POAG	0	5376.42	27125.4
26378	8451	POAG	12	7236.6	35444.7
25721	8452	POAG	0	4847.05	26780.2
26379	8452	POAG	12	5199.26	32890.1
25722	8453	POAG	0	6888.8	27101.7
26380	8453	POAG	12	11136.1	35378.6
25723	8454	POAG	0	10137.8	21076.7
26382	8454	POAG	12	9568.63	17230.9
25725	8456	POAG	0	10571.9	40982.8
26384	8456	POAG	12	14093.2	34086.9
25726	8457	POAG	0	6195.17	30648
26385	8457	POAG	12	9039.66	39339
25727	8300	POAG + ODH	0	4826.65	20647.7
25728	8300	POAG + ODH	2	5416.76	30989.7
25629	8300	POAG + ODH	12	6784.57	20195.3
25630	8301	POAG + ODH	0	12150.8	22185.8
25632	8301	POAG + ODH	2	16954.1	32775.4
25633	8301	POAG + ODH	4	19233.2	34809.7
25634	8301	POAG + ODH	12	19156.8	29505.2
25635	8302	POAG + ODH	0	8690.82	39846.4
25636	8302	POAG + ODH	2	12734	32116.6
25730	8302	POAG + ODH	4	12947	27916.9
25731	8302	POAG + ODH	12	18305.2	37042.3
25640	8304	POAG + ODH	0	15280.7	37657.2
25641	8304	POAG + ODH	2	10451.2	61455.8
25642	8304	POAG + ODH	4	12700.1	47140.4
25643	8304	POAG + ODH	12	14649	56750.4
25645	8306	POAG + ODH	0	15161.4	29067
25646	8306	POAG + ODH	2	12625.4	17465.5
25647	8306	POAG + ODH	12	15968.5	29446.5
25648	8307	POAG + ODH	0	10354.9	39930.5
25649	8307	POAG + ODH	2	11584	48367
25650	8307	POAG + ODH	4	12745.5	52716.5
25651	8307	POAG + ODH	12	16008.8	57715.7
25656	8309	POAG + ODH	0	14123.5	24163.7
25657	8309	POAG + ODH	2	14705.2	29009.3
25658	8309	POAG + ODH	4	9589.88	19719.7
25659	8309	POAG + ODH	12	17723.2	20554.7
25660	8310	POAG + ODH	0	17661.1	23588.8
25661	8310	POAG + ODH	2	6909.26	19696.8
25662	8310	POAG + ODH	4	16450.8	21992.3
25663	8310	POAG + ODH	12	12067.1	21431.5
25664	8311	POAG + ODH	0	3994.85	20124.4
25665	8311	POAG + ODH	2	6464.09	15095.9
25666	8311	POAG + ODH	4	16817.6	14333.8
25667	8311	POAG + ODH	12	10732.5	7762.75
25668	8312	POAG + ODH	0	6249.25	13876.8
25669	8312	POAG + ODH	2	7381.94	13587.4
25670	8312	POAG + ODH	4	10073.4	16680.6
25671	8312	POAG + ODH	12	16313.3	15861.3
25672	8313	POAG + ODH	0	14270.3	22877.6
25673	8313	POAG + ODH	2	784.161	17229.5
25674	8313	POAG + ODH	4	10049.6	20537.9
25675	8313	POAG + ODH	12	13522	33743.1
25677	8314	POAG + ODH	0	8514.25	14304.7
25678	8314	POAG + ODH	2	13406.6	35020.7
25679	8314	POAG + ODH	4	17189.1	41049.6
25680	8314	POAG + ODH	12	11087.6	35140.9
25681	8315	POAG + ODH	0	19888.3	31065.8
25682	8315	POAG + ODH	2	16881.2	44406.7
25683	8315	POAG + ODH	12	23241.6	34435.6
25684	8316	POAG + ODH	0	16312.4	20086.8
25685	8316	POAG + ODH	2	12044.8	18558.1
25686	8316	POAG + ODH	4	12779.4	21950.2
25687	8316	POAG + ODH	12	13469.9	21663.2
25688	8317	POAG + ODH	0	12941.2	13666.1
25689	8317	POAG + ODH	2	11517.7	11676.5
25690	8317	POAG + ODH	4	11702	21011.8
25691	8317	POAG + ODH	12	12168.3	24078
25692	8318	POAG + ODH	0	10907	24334
25693	8318	POAG + ODH	2	13065	23579.8
25694	8318	POAG + ODH	4	7205.09	32305.9
26386	8318	POAG + ODH	12	6786.93	38902.3
